# Supplementary material for: A tabletability change classification system in supporting the tablet formulation design via the roll compaction and dry granulation process
Source: Int J Pharm X. 2023 Jul 28;6:100204. doi: 10.1016/j.ijpx.2023.100204 (PMC10407897; doi:10.1016/j.ijpx.2023.100204)
Supplement: Supplementary file 1 — Supplementary material: Table S1. The information of NPPs and pharmaceutical excipients including names, abbreviations, batch numbers and suppliers. Table S2. Physical property characterization data for all materials in the material library (n=3). Table S3. The compression behavior classification system (CBCS) parameters and the goodness of fit values of corresponding compression equations for each powder. Table S4. Formulation risk analysis for building the risk decision tree. Table S5. Formulation risk analysis for validating the risk decision tree. [file mmc1.xlsx]

## Sheet: Supplementary materials S1
Table S1. The information of NPPs and pharmaceutical excipients including names, abbreviations, batch numbers and suppliers
No.	Name	Abbreviation	Lot No.	Supplier
E1	Microcrystalline cellulose Oricel ™ PH-102 SCG	MCC PH102 SCG	P0102F1506	Shanghai Changwei Pharmaceutical Accessories Technology Co., Ltd.
E2	Microcrystalline cellulose vivapur® type 102	MCC type 102	5610237731	JRS Pharma GmbH&Co. KG
E3	Microcrystalline cellulose PH 102	MCC PH102	2565	Asahi Kasei Chemicals Corporation
E4	Lactose Tablettose® 80	Lac T80	L1543	Molkerei Meggle Wasserburg GmBH & Co. KG
E5	Lactose Flowlac® 100	Lac F100	L1517	Molkerei Meggle Wasserburg GmBH & Co. KG
E6	Lactose Anhydrous 21 AN	Lac 21AN	1007NX8	DFE Pharma Corporation
E7	Lactose Granulac® 200	Lac G200	L1535	Molkerei Meggle Wasserburg GmBH & Co. KG
E8	Microcrystalline cellulose Oricel ™ PH302NF	MCC PH 302	P0302F1509	Asahi Kasei Chemicals Corporation
E9	Lactose Pharmatose® 200M	Lac 200M	10095MW	DFE Pharma Corporation
E10	Croscarmellose sodium ND-2HS	CCNa	X5G248	Asahi Kasei Chemicals Corporation
E11	Corn starch	/	MKBW7231V	Ashland_Aqualon
E12	Hydroxy propyl methyl cellulose E5LV	HPMC	3G190124L1	DOW Chemicals Corporation
E13	Low-substituted hydroxypropyl cellulose LH-21	L-HPC	5111432	Shin-Etsu Chemical Co., Ltd.
E14	Sodium bicarbonate	NaHCO3	A038821	sigma-aldrich Corporation
E15	D-Sorbitol	/	A0381234	Acros Organics Co., Ltd.
E16	Calcium phosphate dibasic	DCP	A0377696	Acros Organics Co., Ltd.
Z1	Asari Radix Et Rhizoma	/	1804297-113200-38A	Beijing Tcmages Pharmaceutical Co., Ltd.
Z2	Visci Herba	/	P190226-134100-01A	Beijing Tcmages Pharmaceutical Co., Ltd.
Z3	Angelicae Sinensis Radix	/	YP170122-748411-01A	Beijing Tcmages Pharmaceutical Co., Ltd.
Z4	Angelicae Sinensis Radix	/	YP170122-748304-02A	Beijing Tcmages Pharmaceutical Co., Ltd.
Z5	Chuanxiong Rhizoma	/	YP170122-748411-01A	Beijing Tcmages Pharmaceutical Co., Ltd.
Z6	Mume Fructus	/	J180606-672600-07A	Beijing Tcmages Pharmaceutical Co., Ltd.
Z7	Atractylodis Rhizoma	/	PYP180208-024200-06A	Beijing Tcmages Pharmaceutical Co., Ltd.
Z8	Atractylodis Rhizoma	/	PYP180209-067400-07A	Beijing Tcmages Pharmaceutical Co., Ltd.
Z9	Polygoni Multiflori Radix Praeparata	/	PYP170919-617100-21A	Beijing Tcmages Pharmaceutical Co., Ltd.
Z10	Polygoni Multiflori Radix Praeparata	/	PYP170920-526124-22A	Beijing Tcmages Pharmaceutical Co., Ltd.
Z11	Notopterygii Rhizoma Et Radix	/	P200518-623400-17A	Beijing Tcmages Pharmaceutical Co., Ltd.
Z12	Sophorae Flavescentis Radix	/	180209-046300-07A	Beijing Tcmages Pharmaceutical Co., Ltd.
Z13	Cinnamomi Cortex	/	YP180209-526100-07A	Beijing Tcmages Pharmaceutical Co., Ltd.
Z14	Menthae Haplocalycis Herba	/	YP180209-277700-13A	Beijing Tcmages Pharmaceutical Co., Ltd.
Z15	Scutellariae Radix	/	YP170912-276400-01A	Beijing Tcmages Pharmaceutical Co., Ltd.

## Sheet: Supplementary materials S2
Table S2. Physical property characterization data for all materials in the material library (n=3)
No.	Name	Db (g·mL-1)	Dt (g·mL-1)	Ie (-)	IC (%)	Icd (N)	IH (-)	AOR (°)	t'' (s)	%HR (%)	%H (%)	%pf (%)	Iθ (-)	D10 (μm)	D50 (μm)	D90 (μm)	span (-)	ρt (g·cm-3)	SFp (-)
E1	Microcrystalline cellulose Oricel ™ PH-102 SCG	0.3608	0.479788	0.687429	24.8	332.2	1.3298	37.8848	26.605	3.95167	4.05426	5.43333	0.00434519	69.78	177.167	411.033	1.926	1.6139	0.223558
E2	Microcrystalline cellulose vivapur® type 102	0.313533	0.460622	1.01862	31.9333	319.967	1.46917	47.129	60	4.22667	3.01138	24.79	0.0040503	23.05	103.233	272.9	2.419	1.5761	0.19893
E3	Microcrystalline cellulose PH 102	0.315267	0.431476	0.854387	26.9333	366.8	1.36862	41.5133	60	4.10667	3.26899	15.26	0.00581907	35.3533	119.2	268.067	1.951	1.5952	0.197635
E4	Lactose Tablettose® 80	0.588249	0.764367	0.391667	23.038	57.4167	1.29941	38.046	16.63	3.53833	0.0531013	45.5633	0.00248164	9.749	57.0733	143.167	2.268	1.5687	0.374991
E5	Lactose Flowlac® 100	0.617931	0.734413	0.256667	15.8592	126.2	1.18851	31.8062	11.4217	4.225	0	38.61	0.00261907	15.8	62.1867	132.767	1.88067	1.5324	0.403244
E6	Lactose Anhydrous 21 AN	0.706781	0.939043	0.35	24.7316	96.6	1.32868	49.8144	60	0.0583333	0.127213	18.2633	0.00405243	21.6567	134.833	334.133	2.31467	1.5654	0.451502
E7	Lactose Granulac® 200	0.495062	0.864589	0.863333	42.7391	23.4833	1.74643	57.2753	60	4.515	0.0946725	59.39	0.00123783	4.89667	38.4333	108.6	2.69867	1.5531	0.318757
E8	Microcrystalline cellulose Oricel ™ PH302NF	0.421355	0.562862	0.596667	25.1401	293.65	1.33584	42.2541	24.91	4.525	3.91696	17.6567	0.00563933	31.8433	109.967	250.3	1.98433	1.5939	0.264355
E9	Lactose Pharmatose® 200M	0.482788	0.874695	0.928333	44.8066	50.4833	1.8119	56.4231	60	3.72667	0.027899	52.95	0.00158739	6.24833	46.5567	116.033	2.359	1.5661	0.308274
E10	Croscarmellose sodium ND-2HS	0.450802	0.685007	0.758333	34.1849	214.267	1.51953	47.4433	60	9.48667	9.47282	67.0267	0.000736309	5.322	32.4567	93.1833	2.74267	1.5622	0.288569
E11	Corn starch	0.512639	0.814225	0.723333	37.0462	14.2833	1.5887	53.9333	60	9.29333	4.45983	100	0	7.23833	12.5733	18.31	0.879333	1.5447	0.33187
E12	Hydroxy propyl methyl cellulose E5LV	0.3616	0.511252	0.809372	39.9333	162.917	1.41386	45.4363	60	3.77167	5.04405	37.78	0.00321558	23.4067	65.4533	162.8	2.131	1.4214	0.254397
E13	Low-substituted hydroxypropyl cellulose LH-21	0.388667	0.58069	0.850771	33.0667	366.217	1.49405	51.2084	60	6.13333	8.25502	51.09	0.00147015	12.4467	48.9	112.233	2.04067	1.4967	0.259682
E14	Sodium bicarbonate	0.767273	0.98201	0.285	21.8663	15.1333	1.27988	40.7237	10.705	17.965	2.99482	36.79	0.00236475	17.365	62.85	122.4	1.72167	2.2303	0.344023
E15	D-Sorbitol	0.627629	0.739833	0.241667	15.1659	225.8	1.17879	34.1716	10.7833	0.558333	12.612	4.43667	0.000639981	143.2	376.667	657.767	1.36533	1.4933	0.420297
E16	Calcium phosphate dibasic	0.911871	1.36986	0.366667	33.4334	27.5	1.50228	42.0148	60	0.391667	0.0809426	99.5367	0	3.20367	15.7467	32.9	1.88567	2.9149	0.312831
Z1	Asari Radix Et Rhizoma	0.296769	0.431647	1.05291	31.2472	118.88	1.45449	44.83	60	4.85	13.6	97.54	0	3.52	11.63	32.13	2.46	1.3674	0.217032
Z2	Visci Herba	0.312569	0.463942	1.04386	32.6277	121.56	1.48429	45.5	60	4.04333	15.9511	99.2433	0	3.47067	11.2267	26.58	2.05567	1.44557	0.216226
Z3	Angelicae Sinensis Radix	0.6002	0.769487	0.366544	22	109.65	1.28205	39.12	60	3.49667	11.8544	72.11	0.000556928	7.47667	29.8433	84.7967	2.591	1.2837	0.467555
Z4	Angelicae Sinensis Radix	0.518435	0.71372	0.527774	27.3616	103.42	1.37668	40.3333	60	3.46333	13.2392	76.0033	0.000330006	5.99	31.08	86.93	2.6	1.38563	0.37415
Z5	Chuanxiong Rhizoma	0.484032	0.652391	0.533156	25.8065	165.44	1.34783	43.0333	60	2.81667	16.0344	87.6333	0.00032017	4.9	17.44	58.73	3.09	1.44757	0.334376
Z6	Dark Plum Fruit	0.52632	0.684188	0.438398	23.0737	97.17	1.29995	37.9	60	3.44667	11.7672	66.62	0.000375807	7.83	39.59	101.61	2.37	1.52223	0.345755
Z7	Rhizoma Atractylodis	0.424538	0.734898	0.994772	42.2318	95.92	1.73106	42.1667	60	3.04667	14.8521	92.76	1.59225e-05	4.66233	16.94	44.3033	2.33867	1.27407	0.333215
Z8	Rhizoma Atractylodis	0.369045	0.563667	0.935598	34.5278	93	1.52737	46.8333	60	2.70667	14.071	94.8233	6.45352e-06	4.85	17.1	41.07	2.12	1.16757	0.316081
Z9	Radix Polygoni Multiflori Preparata	0.418806	0.575856	0.651193	27.2724	220.25	1.37499	41.9667	60	3.60667	15.1142	93.18	1.85138e-05	6.11267	19.1633	44.0033	1.97833	1.21673	0.344205
Z10	Radix Polygoni Multiflori Preparata	0.400057	0.557368	0.705495	28.2239	167.39	1.39322	46.9667	60	3.32333	17.2971	94.7	1.60041e-05	4.91067	18.9633	49.8867	2.37231	1.1847	0.337687
Z11	Notopterygii Rhizoma Et Radix	0.439055	0.682262	0.811904	35.6471	84.54	1.55393	40.9	60	2.97667	16.4625	93.2767	0.000111736	4.37833	15.2333	41.65	2.445	1.17853	0.372544
Z12	Sophorae Flavescentis Radix	0.30959	0.449357	1.00467	31.1038	99.38	1.45146	46.3	60	3.32667	18.9673	100	0	3.24	10.26	22.56	1.88	1.4038	0.220537
Z13	Cinnamomum cassia Presl	0.260769	0.39217	1.2849	33.5061	140.03	1.5039	47.2667	60	4.71333	9.60771	100	0	3.45	11.14	24.34	1.87	1.49743	0.174144
Z14	Menthae Haplocalycis Herba	0.309713	0.471773	1.10913	34.3513	51.36	1.52326	47.3	60	3.58	17.1743	97.0033	8.835e-05	3.19	9.48	26.31	2.44	1.36713	0.226542
Z15	Scutellariae Radix	0.216923	0.368567	1.89672	41.1442	81.65	1.69907	45.3667	60	2.81	18.4969	98.7767	1.92779e-05	2.66067	8.677	22.79	2.31333	1.4761	0.146957

## Sheet: Supplementary materials S3
Table S3. The compression behavior classification system (CBCS) parameters and the goodness of fit values of corresponding compression equations for each powder
No.	Name	Py	R2	f	R2	a	ab	b-1	R2	K	R2	kb	R2	d	g	R2
E1	Microcrystalline cellulose Oricel ™ PH-102 SCG	152.835	0.9426	0.2662	0.9922	0.926784	0.143246	6.46988	0.9999	13.3333	0.9392	5.503	0.9476	1.151	0.4439	0.917
E2	Microcrystalline cellulose vivapur® type 102	145.243	0.9023	0.2944	0.9983	0.940734	0.161655	5.81938	0.9998	15.9566	0.9524	6.051	0.9499	1.192	0.4271	0.934
E3	Microcrystalline cellulose PH 102	74.129	0.9623	0.2736	0.9995	0.925926	0.13231	6.99815	0.9996	14.043	0.9018	4.894	0.9047	0.8435	0.4703	0.9317
E4	Lactose Tablettose® 80	236.072	0.9611	0.2649	0.9996	0.927644	0.144363	6.42579	0.9998	17.1174	0.9823	14.16	0.9338	0.01864	0.9411	0.911
E5	Lactose Flowlac® 100	119.646	0.9937	0.3049	0.998	0.930233	0.190078	4.89395	0.9997	16.116	0.9911	11.5	0.8845	0.07185	0.722	0.9064
E6	Lactose Anhydrous 21 AN	171.615	0.9705	0.2988	0.9898	0.929368	0.231481	4.01487	0.9997	16.276	0.9864	11.1	0.9	0.09949	0.6999	0.9094
E7	Lactose Granulac® 200	203.293	0.9809	0.3579	0.9996	0.931099	0.171674	5.42365	0.9998	17.9921	0.9895	14.29	0.9558	0.03631	0.8529	0.9536
E8	Microcrystalline cellulose Oricel ™ PH302NF	79.1139	0.9869	0.2743	0.9967	0.933707	0.168039	5.55649	0.9998	13.4336	0.9798	6.014	0.9814	0.74	0.49	0.9594
E9	Lactose Pharmatose® 200M	194.78	0.9514	0.4202	0.9972	0.925926	0.185632	4.98796	0.9994	18.8076	0.9538	14.01	0.8826	0.03199	0.7768	0.8849
E10	Croscarmellose sodium ND-2HS	92.3361	0.9967	0.08731	0.9895	0.903342	0.0907441	9.95483	0.9999	9.60615	0.9832	8.146	0.9952	0.1091	0.7628	0.9687
E11	Corn starch	261.849	0.9282	0.1353	0.9996	0.848896	0.0905797	9.37182	0.9995	12.1344	0.9729	12.58	0.872	0.0009852	1.074	0.9689
E12	Hydroxy propyl methyl cellulose E5LV	400	0.9055	0.2444	0.9954	0.827815	0.353982	2.33858	0.9998	52.4934	0.7113	9.053	0.9775	1.054	0.2489	0.8813
E13	Low-substituted hydroxypropyl cellulose LH-21	89.2857	0.9647	0.2646	0.9994	0.896057	0.211595	4.23477	0.9999	18.474	0.9653	7.373	0.9834	0.5044	0.4991	0.9116
E14	Sodium bicarbonate	324.254	0.9274	0.2579	0.99	0.877963	0.224417	3.9122	0.9997	19.3686	0.985	15.59	0.9298	0.01432	0.958	0.9708
E15	D-Sorbitol	106.349	0.9812	0.3398	0.9976	0.986193	0.225632	4.37081	0.9998	16.1447	0.9887	8.009	0.9895	0.6242	0.5008	0.9774
E16	Calcium phosphate dibasic	476.19	0.9727	0.1722	0.993	0.726744	0.128849	5.64026	0.9993	19.2234	0.9773	15.15	0.8844	0.04174	0.733	0.9267
Z1	Asari Radix Et Rhizoma	144.342	0.9927	0.2041	0.9998	0.888099	0.0893655	9.93783	0.9988	8.75657	0.9997	10	0.9832	0.01735	1.135	0.9858
Z2	Visci Herba	113.585	0.9979	0.2069	0.9958	0.94518	0.083612	11.3043	0.9979	7.7821	0.9976	9.449	0.9447	0.01262	1.222	0.9346
Z3	Angelicae Sinensis Radix	131.648	0.9959	0.122	0.9998	0.949668	0.066357	14.3115	0.9995	8.16993	0.9979	11.38	0.9819	0.003448	1.419	0.9856
Z4	Angelicae Sinensis Radix	135.925	0.9975	0.2194	0.9995	0.900901	0.103359	8.71622	0.9984	9.57854	0.9967	12.74	0.9858	0.003848	1.382	0.9943
Z5	Chuanxiong Rhizoma	74.5156	0.9986	0.1943	0.9992	1.0014	0.0931099	10.7551	0.9973	7.20981	0.9972	9.49	0.9814	0.006513	1.363	0.9839
Z6	Dark Plum Fruit	186.254	0.9958	0.1497	0.9992	0.843882	0.0841751	10.0253	0.9974	8.88099	0.988	13.16	0.9908	0.000926	1.678	0.9979
Z7	Rhizoma Atractylodis	122.88	0.9987	0.1716	0.9989	0.922509	0.0843882	10.9317	0.9977	7.87402	0.9976	11.37	0.9873	0.001959	1.518	0.9909
Z8	Rhizoma Atractylodis	120.861	0.9984	0.1753	0.9991	0.911577	0.084674	10.7657	0.9975	7.45156	0.9979	10.52	0.9881	0.003401	1.386	0.9894
Z9	Radix Polygoni Multiflori Preparata	120.584	0.9987	0.1186	0.9998	0.938086	0.0626959	14.9625	0.9977	6.60066	0.9994	7.914	0.9775	0.02044	1.201	0.9783
Z10	Radix Polygoni Multiflori Preparata	75.5287	0.9993	0.1536	0.9993	1.0015	0.065703	15.2429	0.9976	5.84112	0.998	6.76	0.9461	0.02746	1.091	0.9396
Z11	Notopterygii Rhizoma Et Radix	118.413	0.998	0.1853	0.9999	0.948767	0.0859107	11.0436	0.9983	8.33333	0.9986	10.55	0.9828	0.004879	1.286	0.9843
Z12	Sophorae Flavescentis Radix	121.256	0.9961	0.2085	0.9994	0.925926	0.0982318	9.42593	0.9989	8.51789	0.9936	6.974	0.8452	0.06185	0.814	0.8399
Z13	Cinnamomum cassia Presl	101.389	0.9968	0.1734	0.9973	0.921659	0.0935454	9.85253	0.9992	8.10373	0.9966	6.774	0.9688	0.0759	0.8307	0.9597
Z14	Menthae Haplocalycis Herba	148.566	0.9975	0.2399	0.9989	0.884956	0.0987167	8.9646	0.9988	9.68992	0.9977	12.04	0.9803	0.004527	1.253	0.9785
Z15	Scutellariae Radix	121.951	0.9923	0.2413	0.9991	0.869565	0.110595	7.86261	0.999	9.04159	0.9931	8.257	0.8944	0.0347	0.8922	0.8663

## Sheet: Supplementary materials S4
Table S4. Formulation risk analysis for building the risk decision tree
No.	Material	Category of tabletability (powders)	Type of tabletability change	Category of tabletability ( small granules)	Functions	Level of proportion	Level of risk
E01	Microcrystalline cellulose Oricel ™ PH-102 SCG	1	Ia	2A	Filler	high	low
E02	Microcrystalline cellulose vivapur® type 102	1	Ia	1	Filler	high	low
E03	Microcrystalline cellulose PH 102	1	Ia	2A	Filler	high	low
E04	Lactose Tablettose® 80	2C	Ⅱ	2C	Filler	high	high
E05	Lactose Flowlac® 100	2B	Ib	2C	Filler	high	high
E06	Lactose Anhydrous 21 AN	2A	Ib	2B	Filler	high	low
E07	Lactose Granulac® 200	2B	Ib	2C	Filler	high	high
E08	Microcrystalline cellulose Oricel ™ PH302NF	1	Ia	2A	Filler	high	low
E09	Lactose Pharmatose® 200M	2C	Ⅱ	2C	Filler	high	high
E10	Croscarmellose sodium ND-2HS	2A	Ib	2A	Disintegrant	low	low
E11	Corn starch	3	Ⅱ	3	Filler/binder	high	low
E12	Hydroxy propyl methyl cellulose E5LV	2A	Ia	2B	Disintegrant	low	low
E13	Low-substituted hydroxypropyl cellulose LH-21	1	Ⅲ	1	Disintegrant	low	low
E14	Sodium bicarbonate	2C	Ib	2C	Effervescent disintegrants	low/high	low/high
E15	D-Sorbitol	1	Ia	1	Filler	high	low
E16	Calcium phosphate dibasic	2C	Ⅱ	2C	Filler	high	high
Z01	Asari Radix Et Rhizoma	2A	Ib	2B	API	high	low
Z02	Visci Herba	2A	Ib	2A	API	high	low
Z03	Angelicae Sinensis Radix	2A	Ⅱ	2A	API	high	low
Z04	Angelicae Sinensis Radix	2A	Ⅱ	2A	API	high	low
Z05	Chuanxiong Rhizoma	2A	Ib	2A	API	high	low
Z06	Dark Plum Fruit	2A	Ⅱ	2A	API	high	low
Z07	Rhizoma Atractylodis	2A	Ib	2B	API	high	low
Z08	Rhizoma Atractylodis	2B	Ib	2C	API	high	high
Z09	Radix Polygoni Multiflori Preparata	2A	Ia	2A	API	high	low
Z10	Radix Polygoni Multiflori Preparata	2A	Ib	2A	API	high	low
Z11	Notopterygii Rhizoma Et Radix	2B	Ib	2C	API	high	high
Z12	Sophorae Flavescentis Radix	2A	Ⅱ	2A	API	high	low
Z13	Cinnamomum cassia Presl	2A	Ia	2A	API	high	low
Z14	Menthae Haplocalycis Herba	2B	Ⅱ	2B	API	high	low
Z15	Scutellariae Radix	2B	Ⅲ	2A	API	high	low

## Sheet: Supplementary materials S5
Table S5. Formulation risk analysis for validating the risk decision tree
No.	Material	Category of tabletability (powders)	Type of tabletability change (large granules)	Functions	Level of proportion	Prediction of the level of risk	Type of tabletability of large granules for validation	Accuracy
E01	Microcrystalline cellulose Oricel ™ PH-102 SCG	1	Ia	Filler	high	low	2A	Yes
E02	Microcrystalline cellulose vivapur® type 102	1	Ia	Filler	high	low	2A	Yes
E03	Microcrystalline cellulose PH 102	1	Ia	Filler	high	low	2A	Yes
E04	Lactose Tablettose® 80	2C	Ⅱ	Filler	high	high	2C	Yes
E05	Lactose Flowlac® 100	2B	Ib	Filler	high	high	2C	Yes
E06	Lactose Anhydrous 21 AN	2A	Ib	Filler	high	low	2B	Yes
E07	Lactose Granulac® 200	2B	Ib	Filler	high	high	2C	Yes
E08	Microcrystalline cellulose Oricel ™ PH302NF	1	Ia	Filler	high	low	2A	Yes
E09	Lactose Pharmatose® 200M	2C	Ⅱ	Disintegrant	low	low	2C	Yes
E10	Croscarmellose sodium ND-2HS	2A	Ia	Filler	high	low	2B	Yes
E11	Corn starch	3	Ⅱ	Filler/binder	high	high	3	Yes
E12	Hydroxy propyl methyl cellulose E5LV	2A	Ia	Disintegrant	low	low	2C	Yes
E13	Low-substituted hydroxypropyl cellulose LH-21	1	Ib	Disintegrant	low	low	2A	Yes
E14	Sodium bicarbonate	2C	Ib	Effervescent disintegrants	low	low	2C	Yes
E15	D-Sorbitol	1	Ia	Filler	high	low	1	Yes
E16	Calcium phosphate dibasic	2C	Ib	Filler	high	high	2C	Yes
Z01	Asari Radix Et Rhizoma	2A	Ia	API	high	low	2B	Yes
Z02	Visci Herba	2A	Ia	API	high	low	2B	Yes
Z03	Angelicae Sinensis Radix	2A	Ib	API	high	low	2B	Yes
Z04	Angelicae Sinensis Radix	2A	Ib	API	high	low	2B	Yes
Z05	Chuanxiong Rhizoma	2A	Ia	API	high	low	2C	No
Z06	Dark Plum Fruit	2A	Ib	API	high	low	2C	No
Z07	Rhizoma Atractylodis	2A	Ib	API	high	low	2B	Yes
Z08	Rhizoma Atractylodis	2B	Ib	API	high	high	2C	Yes
Z09	Radix Polygoni Multiflori Preparata	2A	Ia	API	high	low	2A	Yes
Z10	Radix Polygoni Multiflori Preparata	2A	Ib	API	high	low	2A	Yes
Z11	Notopterygii Rhizoma Et Radix	2B	Ib	API	high	high	2C	Yes
Z12	Sophorae Flavescentis Radix	2A	Ib	API	high	low	2A	Yes
Z13	Cinnamomum cassia Presl	2A	Ia	API	high	low	2B	Yes
Z14	Menthae Haplocalycis Herba	2B	Ⅱ	API	high	low	2C	No
Z15	Scutellariae Radix	2B	Ⅱ	API	high	low	2B	Yes
